# Supplementary material for: Effects of salinity on nest-building behaviour in a marine fish
Source: BMC Ecol. 2016 Feb 29;16:7. doi: 10.1186/s12898-016-0067-y (PMC4772348; doi:10.1186/s12898-016-0067-y)
Supplement: Supplementary file 1 — 10.1186/s12898-016-0067-y Supporting data. [file 12898_2016_67_MOESM1_ESM.xls]

## Sheet: Data
ID	Starting_date	Salinity	Nest_size_choice	Nest_order	Male_length_(mm)	Male_weight_(g)	Sand_on_chosen_nest_(g)	Entrance_width_(mm)	Time_to_nesting_(h)	Number of nesting resources with signs of building or (prior) occupation
20140608G1	20140608	Medium	Large	LMS	50	0.96	4.3	18.61	3.5	1
20140608G6	20140608	Medium	Large	SML	45	0.72	5.76	21.579	3.5	1
20140609G1	20140609	Medium	Large	LSM	58	1.55	25.19	31.507	4.5	2
20140609G6	20140609	Medium	Large	SLM	43	0.57	27.1	26.476	4.5	1
20140612G8	20140612	Medium	Large	MLS	55	1.13	28.22	19.874	2.5	2
20140614G5	20140614	Medium	Large	SML	49	0.91	16.15	36.875	0.75	1
20140615G5	20140615	Medium	Large	LSM	59	1.49	4.4	35.604	7	2
20140619G5	20140619	Medium	Large	MSL	48.5	0.82	26.63	21.794	1.25	2
20140620G3	20140620	Medium	Large	LSM	53.5	1.08	9.93	39.281	0.75	1
20140620G5	20140620	Medium	Large	LSM	58	1.45	27.31	30.934	7.5	1
20140626G3	20140626	Medium	Large	MSL	61.5	1.62	21.85	32.349	5	2
20140627G2	20140627	Medium	Large	SLM	56.25	1.37	1.12	52.084	11	2
20140605G8	20140605	Medium	Medium	SML	57	1.31	7.56	21.299	34	1
20140608G4	20140608	Medium	Medium	MLS	47.5	0.6	10	16.599	9.75	2
20140612G6	20140612	Medium	Medium	LSM	63	1.74	6.81	29.966	35.5	1
20140613G8	20140613	Medium	Medium	MSL	57	1.27	4.86	39.036	16	2
20140614G6	20140614	Medium	Medium	MLS	55	1.2	4.17	20.5075	10.5	1
20140615G6	20140615	Medium	Medium	SLM	48	0.8	2.06	15.511	7	2
20140616G5	20140616	Medium	Medium	MSL	47.5	0.73	7.14	18.947	1	2
20140616G6	20140616	Medium	Medium	LMS	54.5	1.305	4.9	36.312	1	2
20140617G5	20140617	Medium	Medium	SML	46	0.72	2.58	26.772	3	3
20140617G6	20140617	Medium	Medium	SLM	54	1.15	5.8	27.364	13.5	2
20140619G6	20140619	Medium	Medium	MLS	60	1.6	7.97	26.843	7.5	1
20140620G6	20140620	Medium	Medium	SML	48	0.83	4.93	35.333	0.75	2
20140623G3	20140623	Medium	Medium	SML	50.5	0.96	10.45	37.091	1.25	1
20140623G5	20140623	Medium	Medium	SLM	51	0.92	4.16	26.782	5.5	1
20140624G3	20140624	Medium	Medium	LMS	54.25	1.11	6.23	27.601	2	3
20140624G6	20140624	Medium	Medium	MSL	54	1.09	2.83	23.157	3.5	2
20140625G6	20140625	Medium	Medium	MLS	51.5	1.11	7.22	17.607	0.75	3
20140626G6	20140626	Medium	Medium	MSL	57	1.39	7.71	18.757	4.25	2
20140628G7	20140628	Medium	Medium	LSM	50	0.92	5.51	31.642	0.5	2
20140605G4	20140605	Medium	NA	LMS	43	0.54	NA	NA	NA	0
20140608G8	20140608	Medium	NA	MSL	45	0.6	NA	NA	NA	0
20140629G2	20140629	Medium	NA	LMS	45.5	0.65	NA	NA	NA	0
20140627G7	20140627	Medium	Small	MLS	51	0.96	0.75	24.38	0.75	1
20140630G2	20140630	Medium	Small	LMS	41.75	0.49	1.1	22.9	3.5	1
20140612G3	20140612	High	Large	LSM	61	1.69	22.09	18.369	2	1
20140616G4	20140616	High	Large	MLS	61	1.75	24.8	22.096	3.25	1
20140616G8	20140616	High	Large	SML	51.25	0.93	21.89	33.5575	7.25	1
20140618G4	20140618	High	Large	MSL	56	1.2	22.29	28.882	2.75	2
20140619G8	20140619	High	Large	SLM	53	1.03	28.88	22.528	3	2
20140620G1	20140620	High	Large	MSL	49	0.93	18.33	26.436	4.25	1
20140620G4	20140620	High	Large	MLS	49.25	0.91	1.71	55.448	7.5	2
20140624G1	20140624	High	Large	SLM	45.5	0.69	1.71	60.583	53.5	2
20140630G3	20140630	High	Large	MLS	59	1.39	0.7	33	42	1
20140605G5	20140605	High	Medium	LMS	44.5	0.61	1.43	33.22	1.43	1
20140612G5	20140612	High	Medium	MLS	55.5	1.06	4.06	40.772	29.75	1
20140612G7	20140612	High	Medium	SLM	50	0.94	7.32	31.8035	8	3
20140613G7	20140613	High	Medium	LSM	48	0.79	4	30.2075	45.25	1
20140616G3	20140616	High	Medium	MSL	49	0.83	7.17	18.8855	2.75	3
20140617G3	20140617	High	Medium	SML	61	1.55	9	12.447	4.5	3
20140617G4	20140617	High	Medium	SLM	50	0.95	6.91	23.835	4.75	2
20140618G1	20140618	High	Medium	SML	59	1.51	8.66	26.705	11.25	2
20140618G3	20140618	High	Medium	LSM	56	1.18	8.05	18.218	3.25	1
20140623G1	20140623	High	Medium	LSM	49.5	0.82	5.55	32.534	5.5	2
20140623G4	20140623	High	Medium	LMS	45.5	0.82	7.1	24.5565	9.5	1
20140623G8	20140623	High	Medium	SML	53	0.98	6.37	22.7355	5.5	3
20140624G4	20140624	High	Medium	MSL	47.5	0.78	5.47	18.12	2	2
20140626G4	20140626	High	Medium	MLS	46	0.61	2.18	37.233	3	1
20140627G3	20140627	High	Medium	LSM	51.75	1.09	9.84	15.2825	2.25	2
20140627G4	20140627	High	Medium	LMS	49.5	0.89	5.35	26.959	0.75	1
20140628G3	20140628	High	Medium	SLM	48	0.7	1.72	29.218	7.25	1
20140629G4	20140629	High	Medium	LSM	48	0.88	4.22	30.511	12	3
20140630G1	20140630	High	Medium	MSL	59	1.33	6.45	32.613	12	1
20140613G9	20140613	High	NA	SML	61	1.63	NA	NA	NA	0
20140613G3	20140613	High	NA	MLS	58.5	1.31	NA	NA	NA	0
20140612G2	20140612	High	NA	SML	58	1.38	NA	NA	NA	0
20140605G2	20140605	High	Small	SLM	NA	NA	0.15	33.15	40	1
20140617G8	20140617	High	Small	LMS	49	0.85	2.22	26.087	13.5	1
20140628G4	20140628	High	Small	MSL	49.5	0.8	2.03	26.139	1	1
20140629G1	20140629	High	Small	SML	44	0.67	4.21	15.335	0.75	3
20140629G7	20140629	High	Small	LMS	47	0.77	2.23	23.582	4.75	1
20140605G7	20140605	Low	Large	MLS	61	1.7	26.5	36.206	4	1
20140608G3	20140608	Low	Large	MSL	41	0.44	3.64	35.9915	3.5	1
20140613G1	20140613	Low	Large	SLM	57.5	1.31	14.32	46.275	5.5	1
20140613G4	20140613	Low	Large	LMS	54	1.04	11.76	51.4165	5.5	1
20140614G1	20140614	Low	Large	SML	47	0.7	0.21	34.8045	42	2
20140618G2	20140618	Low	Large	LMS	55	1.13	3.52	51.328	3.25	1
20140620G7	20140620	Low	Large	MSL	62	1.94	22.4	35.455	0.75	2
20140624G5	20140624	Low	Large	SML	53	1.09	1.17	54.239	12.5	1
20140627G6	20140627	Low	Large	MLS	50.5	0.94	1.72	71.219	11.25	1
20140628G8	20140628	Low	Large	SLM	52.25	0.93	5.03	36.133	1	1
20140630G5	20140630	Low	Large	MSL	53	1.03	6.39	37.6155	5.5	1
20140605G3	20140605	Low	Medium	SML	40	0.49	8.09	9.295	11.25	2
20140608G7	20140608	Low	Medium	LMS	46	0.69	4.15	28.0445	3.5	1
20140609G3	20140609	Low	Medium	SLM	55.5	1.25	6.19	24.783	4.5	2
20140609G7	20140609	Low	Medium	LSM	52	1.04	4.75	33.6485	4.5	1
20140612G1	20140612	Low	Medium	SML	61	1.55	2.65	43.579	6	1
20140612G4	20140612	Low	Medium	MSL	55	1.22	4.79	30.6335	6	1
20140614G4	20140614	Low	Medium	MLS	54	1.11	6.37	20.498	1	2
20140616G2	20140616	Low	Medium	MSL	55	1.25	3.1	23	3.75	2
20140616G7	20140616	Low	Medium	LSM	48.75	0.93	7.97	18.338	3	2
20140617G2	20140617	Low	Medium	SLM	57	1.17	3.87	28.219	3.5	1
20140617G7	20140617	Low	Medium	MLS	47	0.75	6.07	14.4765	2.75	1
20140618G7	20140618	Low	Medium	SML	55	1.17	6.18	30.383	2.75	2
20140620G2	20140620	Low	Medium	SLM	52	1.04	4.65	29.707	11.25	1
20140624G7	20140624	Low	Medium	LSM	50.5	0.82	0.7	32.817	45	2
20140625G8	20140625	Low	Medium	LMS	44.5	0.71	8.39	9.316	14	2
20140626G2	20140626	Low	Medium	LMS	53	1.05	9.16	17.239	7	2
20140626G5	20140626	Low	Medium	LSM	52	1	9.01	21.655	5	1
20140627G5	20140627	Low	Medium	SLM	48	0.77	5.05	23.387	0.75	1
20140627G8	20140627	Low	Medium	SML	53	1.12	7.08	15.893	0.75	1
20140628G5	20140628	Low	Medium	MSL	57.5	1.3	6.87	20.841	7.25	1
20140629G5	20140629	Low	Medium	MLS	46.5	0.74	6.17	25.04	1.5	2
20140629G6	20140629	Low	Medium	MSL	52	1.06	7.9	12.482	3	2
20140629G8	20140629	Low	Medium	LSM	47.5	0.76	1.02	34.603	12	2
20140623G2	20140623	Low	NA	LMS	51	0.94	NA	NA	NA	0
20140624G9	20140624	Low	NA	LMS	51.5	0.91	NA	NA	NA	0
